# Supplementary material for: Decision-Making for Risky Gains and Losses among College Students with Internet Gaming Disorder
Source: PLoS One. 2015 Jan 23;10(1):e0116471. doi: 10.1371/journal.pone.0116471 (PMC4304794; doi:10.1371/journal.pone.0116471)
Supplement: S1 File — (XLSX) [file pone.0116471.s001.xlsx]

## Sheet: Sheet1
id	CIAS	ADD	age	gaming time	education	Internet lifetime	tobacco	alcohol	WA	WE	WD	LA	LE	LD
1	50	0	23	1	17	10	0	0	0.89	0.56	0.56	0.56	0.56	0.44
3	30	0	20	0	14	10	0	1	1	0.67	0.67	0.67	0.67	0.44
9	41	0	19	0.5	13	11	0	2	0.89	0.89	0.44	0.78	0.44	0.11
30	36	0	26	0.5	18	10	0	1	0.89	0.33	0	0.56	0.11	0.22
34	49	0	24	1	17	8	0	1	0.89	0.78	0.33	0.89	0.56	0.22
35	38	0	20	0.5	14	11	0	0	1	0.44	0	0.78	0.44	0.22
36	44	0	21	1	15	11	0	0	0.67	0.67	0.56	0.67	0.56	0.33
40	49	0	21	1	14	10	0	0	0.44	0.33	0.44	0.89	0.56	0.33
44	32	0	24	0	17	12	0	0	1	0.44	0.11	0.78	0.56	0.11
47	31	0	23	0.5	16	8	0	2	0.78	0.22	0.33	0.78	0.67	0.22
101	26	0	24	1.5	17	7	1	0	1	0	0	1	1	0
102	28	0	23	1	17	11	0	0	0.78	0	0	1	0.78	0
103	29	0	22	1.5	15	12	0	0	0.67	0	0	0.89	0.67	0.44
104	27	0	18	1	12	10	0	1	1	0.56	0.33	1	0.78	0.11
105	34	0	22	1	15	12	0	0	1	0.33	0.11	1	0.78	0
106	34	0	22	1.5	15	2	0	1	0.67	0	0	1	0.89	0.22
107	37	0	18	0	11	9	0	0	1	1	0	1	0.33	0.22
108	34	0	22	0.5	15	10	0	0	0.89	0.11	0.11	0.11	0.22	0
109	30	0	23	0	16	4	0	1	1	0.44	0.11	1	1	0
110	27	0	18	0	12	4	0	4	1	0.44	0	1	0.89	0.33
111	36	0	20	0	13	12	0	0	0.89	0.44	0.22	1	0.22	0
112	37	0	23	0	16	7	0	0	0.89	0.33	0.22	1	0	0
113	35	0	25	0	17	7	0	0	0.89	0.33	0.44	0.89	0.56	0
114	35	0	26	0	19	12	0	1	0.67	0.44	0	1	0.78	0.44
115	37	0	22	0	15	13	0	0	0.89	0.33	0.33	1	0.56	0
117	33	0	23	0	16	6	0	0	0.89	0.44	0.56	0.67	0.78	0.44
118	26	0	22	0	15	9	0	0	1	0.33	0.11	0.89	0.67	0.22
119	29	0	24	1	18	7	0	0	0.89	0.56	0.33	0.44	0.33	0
121	39	0	20	0	14	11	0	0	1	0.89	0	1	0.89	0
122	30	0	23	0	17	11	0	0	1	1	0.22	0.89	0.89	0.33
123	37	0	23	1.5	16	6	0	0	1	0.56	0	1	1	0.44
215	43	0	20	2	13	13	0	0	0.44	0	0	0.56	0.22	0
220	44	0	24	2	17	12	0	0	1	0.67	0.33	1	0.89	0.56
124	42	0	22	0.5	16	5	0	0	0.67	0.11	0	0.89	0.44	0.33
125	26	0	21	0	14	7	0	0	0.78	0.67	0.56	0.78	0.89	0.89
126	47	0	23	0.5	16	11	0	2	0.89	0.67	0.11	1	0.44	0.22
127	40	0	25	0	18	9	0	2	0.78	0.33	0	1	0.78	0.33
128	39	0	24	0	17	10	0	0	0.56	0.89	0.67	0.78	0.78	0.67
129	43	0	23	0.5	16	4	0	0	1	0.67	0.11	1	0.67	0
130	37	0	25	0	17	6	0	0	0.89	0.78	0.44	0.89	0.67	0.11
131	35	0	24	0	17	6	0	0	0.89	0.78	0.44	1	0.78	0.22
132	38	0	25	0	18	7	0	0	0.89	0.56	0.11	1	0.78	0.56
2	78	1	24	20	17	11	0	2	0.89	0.89	0.89	0.89	0.67	0.56
4	77	1	23	14	16	10	0	0	0.78	0.44	0.22	0.78	0.44	0.44
6	75	1	25	15	18	11	1	2	0.78	0.67	0.56	0.56	0.44	0.44
7	80	1	24	20	17	5	0	0	0.89	0.33	0.11	0.67	0.56	0.44
8	81	1	23	15	17	11	0	2	1	0.67	0.33	0.78	0.44	0.22
10	85	1	20	21	14	6	1	2	1	0.56	0.11	0.56	0.56	0.56
15	74	1	22	14	15	8	0	0	1	1	0.67	0.89	0.89	0.89
16	76	1	25	20	17	15	0	0	0.89	0.67	0.44	0.56	0.33	0.33
17	101	1	19	28	13	5	0	0	1	0.33	0.33	0.78	0	0
19	71	1	22	15	15	12	0	3	0.67	0.67	0.44	0.56	0.33	0.33
22	69	1	24	14	17	4	0	0	0.67	0.78	0.67	0.56	0.44	0.33
23	76	1	24	15	17	7	0	1	0.67	0.56	0.44	0.67	0.89	0.56
25	81	1	21	20	14	12	0	0	0.78	0.56	0.11	0.56	0.44	0.33
26	71	1	24	18	17	10	0	0	0.89	0.56	0.22	0.78	0.89	0.56
28	74	1	23	14	17	11	0	2	0.78	0.67	0.33	0.89	0.78	0.44
29	80	1	23	15	16	7	0	0	0.67	0.56	0.56	0.56	0.67	0.67
31	82	1	26	25	19	6	0	2	0.78	0.33	0.11	0.67	0.67	0.44
32	94	1	25	20	18	10	0	2	0.89	0.78	0.44	0.78	1	0.67
38	76	1	20	16	14	11	0	0	0.56	0.56	0.44	0.78	0.44	0.44
41	80	1	20	15	14	10	0	0	0.67	0.56	0.89	0.56	0.33	0.22
42	72	1	26	18	19	14	0	1	1	0.89	0.89	0.78	0.78	0.78
45	70	1	20	14	14	11	0	0	0.56	0.33	0.44	0.56	0.44	0.56
46	73	1	20	15	14	10	0	0	1	0.11	0	1	1	0.78
48	69	1	22	1.5	15	6	0	0	0.78	0.44	0.89	0.78	0.78	0.89
49	83	1	21	20	15	8	0	0	0.67	0.67	0.56	0.67	0.56	0.67
51	79	1	20	20	13	10	0	0	0.67	0.56	0.33	1	0.89	0.33
202	72	1	20	14	13	8	0	0	0.89	0.67	0	1	0.67	0.33
204	74	1	23	21	16	8	0	0	1	0.78	0.22	0.78	0.67	0.56
205	67	1	23	24.5	16	10	0	0	0.89	0.33	0.22	1	0.89	0.33
208	78	1	20	21	14	6	0	0	0.78	0.33	0	1	0.56	0.11
209	67	1	24	14	17	9	0	0	1	0.22	0	1	0.56	0.11
210	86	1	22	14	15	12	0	0	1	0.67	0.33	1	0.78	0.44
211	73	1	20	42	14	8	0	1	0.78	0.11	0.11	0.44	0.67	0.44
212	72	1	23	21	16	9	0	0	0.78	0.89	1	1	1	1
213	83	1	23	21	17	11	0	1	1	0.11	0	1	0.44	0
216	76	1	23	21	16	11	0	0	1	0.67	0.67	0.89	1	1
218	85	1	21	56	14	10	0	0	1	0.44	0.11	1	0.78	0.22
219	75	1	23	14	16	5	0	0	0.89	0.78	0.78	0.67	0.33	0.89
221	73	1	25	14	17	10	0	0	1	0.89	0	0.89	0.22	0.11
222	72	1	18	21	12	11	0	0	1	0.44	0	1	0	0.22
223	79	1	20	21	13	2	0	4	1	1	0.56	1	0.56	0.44
301	76	1	19	14	12	12	0	0	0.78	0.33	0.11	1	1	0.33
302	101	1	23	42	16	8	0	0	1	0.89	0.22	1	0.78	0.11
303	73	1	21	14	15	14	0	0	1	0.67	0	1	1	0.22
304	81	1	21	21	14	9	0	0	0.67	0.22	0	0.56	0.56	0.33
305	90	1	20	28	13	10	0	1	1	0.22	0	1	0.56	0.33
306	89	1	26	56	19	12	0	0	0.67	0.67	0.67	1	0.44	0.56
307	76	1	19	14	13	12	0	0	0.78	0.22	0.11	1	0.89	0.33
308	102	1	25	42	17	15	0	0	1	0.56	0.33	0.44	0.78	0.44
309	79	1	23	14	16	5	0	4	0.89	0.44	0.44	1	0.22	0.11
310	94	1	23	28	16	8	0	0	1	0.56	0	1	0.89	0.44
311	78	1	25	21	18	10	1	0	0.78	0	0.33	1	0.56	0.11
312	98	1	25	14	18	11	0	0	0.89	0.67	0.44	0.89	1	1
313	100	1	23	35	16	5	0	1	0.78	0.89	0.33	1	0.33	0.22
314	86	1	22	28	16	8	0	0	1	0.89	0.78	0.89	0.67	0.33
315	76	1	24	21	16	6	0	4	1	0.67	0	1	0.56	0
316	76	1	24	35	17	12	0	0	1	0.33	0	1	1	0.56
317	86	1	22	21	15	10	0	0	0.89	0.33	0.11	1	0.67	0.33
318	78	1	20	14	13	12	0	1	1	0.56	0.33	0.78	0.67	0.11
319	70	1	25	14	18	10	0	4	1	0.78	0.44	1	0.78	0.22
