# Supplementary material for: Decision-Making for Risky Gains and Losses among College Students with Internet Gaming Disorder
Source: PLoS One. 2015 Jan 23;10(1):e0116471. doi: 10.1371/journal.pone.0116471 (PMC4304794; doi:10.1371/journal.pone.0116471)
Supplement: S2 File — (XLSX) [file pone.0116471.s002.xlsx]

## Sheet: cupsdata
id	IGD=1;HC=0	cups number	outcome	win=1;loss=0	risk=1;safe=0
101	0	4	200	1	0
101	0	2	200	1	0
101	0	3	400	1	1
101	0	2	300	1	1
101	0	3	300	1	0
101	0	2	400	1	1
101	0	3	200	1	0
101	0	4	300	1	0
101	0	4	300	1	0
101	0	2	300	1	1
101	0	2	200	1	0
101	0	3	400	1	1
101	0	4	400	1	0
101	0	4	400	1	0
101	0	4	300	1	0
101	0	3	300	1	0
101	0	2	400	1	1
101	0	3	300	1	0
101	0	2	400	1	1
101	0	3	400	1	1
101	0	2	300	1	1
101	0	4	400	1	0
101	0	4	200	1	0
101	0	4	200	1	0
101	0	3	200	1	0
101	0	2	200	1	0
101	0	3	200	1	0
101	0	2	300	0	0
101	0	4	200	0	1
101	0	2	200	0	1
101	0	4	300	0	1
101	0	4	400	0	1
101	0	4	200	0	1
101	0	3	200	0	1
101	0	3	300	0	1
101	0	2	300	0	0
101	0	2	400	0	0
101	0	4	400	0	1
101	0	2	400	0	0
101	0	3	200	0	1
101	0	3	300	0	1
101	0	4	200	0	1
101	0	4	400	0	1
101	0	3	300	0	1
101	0	3	200	0	1
101	0	3	400	0	0
101	0	2	400	0	0
101	0	4	300	0	1
101	0	2	200	0	1
101	0	4	300	0	1
101	0	3	400	0	0
101	0	2	300	0	0
101	0	3	400	0	0
101	0	2	200	0	1
102	0	3	300	1	0
102	0	2	400	1	1
102	0	3	400	1	0
102	0	3	200	1	0
102	0	4	200	1	0
102	0	4	200	1	0
102	0	3	300	1	0
102	0	4	200	1	0
102	0	2	200	1	0
102	0	2	400	1	1
102	0	2	300	1	1
102	0	4	400	1	0
102	0	4	300	1	0
102	0	4	400	1	0
102	0	4	300	1	0
102	0	3	200	1	0
102	0	2	200	1	1
102	0	3	400	1	0
102	0	3	200	1	0
102	0	2	300	1	1
102	0	2	400	1	1
102	0	2	200	1	0
102	0	3	400	1	0
102	0	3	300	1	0
102	0	4	400	1	0
102	0	4	300	1	0
102	0	2	300	1	1
102	0	4	400	0	1
102	0	3	400	0	0
102	0	4	400	0	1
102	0	4	200	0	1
102	0	2	400	0	0
102	0	3	400	0	0
102	0	2	300	0	0
102	0	4	200	0	1
102	0	2	400	0	0
102	0	4	300	0	1
102	0	2	400	0	0
102	0	3	300	0	1
102	0	2	200	0	0
102	0	4	400	0	1
102	0	3	300	0	1
102	0	2	200	0	1
102	0	3	200	0	1
102	0	4	300	0	1
102	0	3	200	0	1
102	0	3	400	0	1
102	0	2	300	0	0
102	0	4	300	0	1
102	0	2	300	0	0
102	0	4	200	0	1
102	0	3	200	0	1
102	0	3	300	0	1
102	0	2	200	0	0
125	0	3	200	1	1
125	0	2	300	1	1
125	0	4	200	1	0
125	0	4	400	1	1
125	0	2	200	1	1
125	0	4	300	1	1
125	0	4	300	1	0
125	0	2	300	1	1
125	0	2	400	1	1
125	0	2	400	1	1
125	0	4	400	1	0
125	0	4	400	1	0
125	0	4	200	1	1
125	0	3	300	1	1
125	0	3	400	1	0
125	0	4	200	1	1
125	0	3	400	1	1
125	0	3	300	1	1
125	0	3	200	1	1
125	0	4	300	1	0
125	0	2	300	1	1
125	0	2	400	1	1
125	0	3	300	1	0
125	0	3	400	1	0
125	0	2	200	1	1
125	0	3	200	1	0
125	0	2	200	1	1
125	0	4	200	0	1
125	0	2	300	0	1
125	0	3	200	0	1
125	0	4	300	0	0
125	0	3	400	0	1
125	0	4	400	0	1
125	0	3	300	0	1
125	0	4	200	0	0
125	0	3	300	0	1
125	0	4	400	0	1
125	0	2	200	0	1
125	0	2	200	0	1
125	0	2	400	0	1
125	0	4	200	0	1
125	0	2	200	0	0
125	0	2	300	0	1
125	0	2	400	0	1
125	0	2	400	0	1
125	0	4	300	0	1
125	0	2	300	0	0
125	0	4	400	0	1
125	0	3	200	0	1
125	0	3	400	0	1
125	0	4	300	0	1
125	0	3	300	0	1
125	0	3	200	0	1
125	0	3	400	0	1
130	0	2	300	1	0
130	0	3	300	1	1
130	0	2	400	1	1
130	0	2	200	1	0
130	0	2	200	1	1
130	0	2	300	1	1
130	0	2	300	1	1
130	0	4	200	1	0
130	0	3	200	1	1
130	0	4	300	1	1
130	0	4	400	1	1
130	0	3	200	1	0
130	0	3	400	1	1
130	0	3	200	1	0
130	0	3	300	1	1
130	0	3	300	1	1
130	0	2	200	1	1
130	0	4	300	1	1
130	0	4	300	1	1
130	0	3	400	1	1
130	0	4	200	1	0
130	0	3	400	1	1
130	0	4	200	1	0
130	0	4	400	1	1
130	0	2	400	1	1
130	0	2	400	1	1
130	0	4	400	1	0
130	0	4	200	0	0
130	0	4	300	0	1
130	0	4	200	0	1
130	0	3	400	0	0
130	0	4	400	0	1
130	0	4	400	0	1
130	0	3	400	0	0
130	0	3	300	0	1
130	0	3	200	0	1
130	0	2	400	0	0
130	0	2	300	0	0
130	0	4	300	0	1
130	0	2	300	0	0
130	0	3	300	0	1
130	0	3	400	0	1
130	0	3	200	0	1
130	0	2	200	0	1
130	0	4	200	0	1
130	0	2	200	0	0
130	0	3	300	0	0
130	0	2	300	0	0
130	0	2	400	0	0
130	0	4	300	0	1
130	0	2	400	0	0
130	0	3	200	0	1
130	0	2	200	0	0
130	0	4	400	0	1
131	0	3	200	1	1
131	0	4	400	1	1
131	0	4	200	1	1
131	0	2	200	1	1
131	0	3	400	1	1
131	0	3	300	1	1
131	0	3	400	1	1
131	0	2	400	1	1
131	0	3	300	1	0
131	0	2	300	1	1
131	0	2	400	1	1
131	0	4	300	1	0
131	0	2	300	1	1
131	0	4	200	1	0
131	0	2	200	1	1
131	0	4	200	1	0
131	0	4	300	1	0
131	0	4	400	1	1
131	0	4	400	1	1
131	0	2	400	1	1
131	0	2	200	1	0
131	0	3	200	1	1
131	0	2	300	1	1
131	0	4	300	1	0
131	0	3	400	1	0
131	0	3	200	1	1
131	0	3	300	1	1
131	0	3	400	0	1
131	0	4	200	0	1
131	0	4	300	0	1
131	0	3	300	0	0
131	0	4	400	0	1
131	0	3	400	0	0
131	0	4	300	0	1
131	0	4	300	0	1
131	0	3	200	0	1
131	0	2	200	0	1
131	0	3	400	0	1
131	0	2	200	0	0
131	0	4	200	0	1
131	0	4	400	0	1
131	0	4	400	0	1
131	0	2	400	0	0
131	0	2	300	0	0
131	0	3	300	0	1
131	0	4	200	0	1
131	0	2	300	0	0
131	0	3	200	0	1
131	0	3	200	0	1
131	0	2	400	0	0
131	0	2	300	0	0
131	0	3	300	0	1
131	0	2	200	0	1
131	0	2	400	0	0
202	1	4	400	1	1
202	1	4	200	1	0
202	1	4	300	1	0
202	1	2	300	1	1
202	1	3	400	1	1
202	1	3	200	1	0
202	1	3	200	1	0
202	1	2	300	1	1
202	1	3	200	1	0
202	1	2	200	1	1
202	1	2	200	1	1
202	1	2	400	1	1
202	1	4	300	1	0
202	1	4	400	1	0
202	1	3	300	1	1
202	1	2	300	1	1
202	1	3	300	1	0
202	1	3	400	1	1
202	1	2	200	1	1
202	1	4	400	1	0
202	1	4	300	1	0
202	1	4	200	1	0
202	1	3	300	1	1
202	1	2	400	1	1
202	1	2	400	1	1
202	1	3	400	1	0
202	1	4	200	1	0
202	1	4	300	0	1
202	1	3	400	0	1
202	1	3	400	0	1
202	1	4	300	0	1
202	1	2	300	0	0
202	1	4	400	0	1
202	1	4	300	0	1
202	1	2	400	0	0
202	1	2	400	0	0
202	1	2	300	0	0
202	1	3	300	0	1
202	1	4	400	0	1
202	1	4	200	0	1
202	1	4	400	0	1
202	1	3	200	0	1
202	1	2	200	0	0
202	1	3	200	0	1
202	1	4	200	0	1
202	1	3	300	0	0
202	1	3	300	0	1
202	1	4	200	0	1
202	1	3	200	0	1
202	1	2	200	0	0
202	1	2	400	0	0
202	1	2	200	0	1
202	1	3	400	0	1
202	1	2	300	0	0
319	1	3	200	1	1
319	1	2	200	1	1
319	1	2	400	1	1
319	1	3	200	1	0
319	1	3	400	1	1
319	1	3	400	1	1
319	1	2	300	1	1
319	1	4	300	1	1
319	1	2	200	1	1
319	1	4	300	1	0
319	1	2	300	1	1
319	1	4	200	1	0
319	1	2	400	1	1
319	1	3	300	1	0
319	1	2	300	1	1
319	1	4	200	1	0
319	1	3	300	1	1
319	1	4	300	1	1
319	1	4	400	1	1
319	1	4	400	1	1
319	1	2	400	1	1
319	1	4	400	1	0
319	1	3	200	1	1
319	1	3	300	1	1
319	1	3	400	1	1
319	1	2	200	1	1
319	1	4	200	1	0
319	1	2	300	0	0
319	1	3	400	0	1
319	1	2	200	0	1
319	1	4	400	0	1
319	1	4	400	0	1
319	1	2	400	0	0
319	1	2	400	0	0
319	1	4	300	0	1
319	1	3	400	0	1
319	1	3	300	0	0
319	1	2	300	0	0
319	1	3	300	0	1
319	1	2	300	0	0
319	1	4	400	0	1
319	1	3	200	0	1
319	1	4	200	0	1
319	1	4	200	0	1
319	1	3	200	0	1
319	1	4	200	0	1
319	1	4	300	0	1
319	1	2	200	0	0
319	1	2	200	0	1
319	1	4	300	0	1
319	1	3	400	0	0
319	1	3	200	0	1
319	1	3	300	0	1
319	1	2	400	0	0
318	1	2	300	1	1
318	1	3	400	1	1
318	1	3	300	1	0
318	1	4	200	1	0
318	1	2	400	1	1
318	1	3	400	1	1
318	1	4	300	1	1
318	1	3	300	1	1
318	1	4	400	1	1
318	1	3	200	1	1
318	1	2	300	1	1
318	1	4	300	1	1
318	1	4	400	1	1
318	1	3	200	1	0
318	1	3	300	1	1
318	1	4	300	1	0
318	1	2	300	1	1
318	1	2	200	1	0
318	1	3	200	1	0
318	1	4	200	1	0
318	1	3	400	1	1
318	1	2	400	1	1
318	1	2	200	1	0
318	1	2	400	1	1
318	1	4	400	1	0
318	1	4	200	1	0
318	1	2	200	1	1
318	1	4	300	0	0
318	1	4	200	0	0
318	1	4	400	0	0
318	1	4	400	0	0
318	1	2	400	0	0
318	1	3	400	0	1
318	1	2	400	0	0
318	1	3	400	0	0
318	1	3	300	0	1
318	1	3	200	0	1
318	1	2	200	0	1
318	1	4	300	0	1
318	1	2	400	0	0
318	1	2	200	0	1
318	1	2	300	0	0
318	1	3	300	0	1
318	1	2	300	0	0
318	1	3	200	0	1
318	1	3	300	0	1
318	1	2	200	0	1
318	1	2	300	0	0
318	1	4	200	0	1
318	1	4	200	0	1
318	1	4	300	0	1
318	1	3	200	0	1
318	1	4	400	0	0
318	1	3	400	0	0
317	1	3	400	1	0
317	1	2	200	1	1
317	1	4	200	1	0
317	1	4	200	1	0
317	1	4	400	1	0
317	1	2	200	1	1
317	1	2	400	1	1
317	1	2	300	1	1
317	1	2	200	1	0
317	1	4	300	1	0
317	1	4	400	1	0
317	1	3	200	1	1
317	1	3	400	1	1
317	1	4	400	1	0
317	1	3	400	1	1
317	1	3	300	1	0
317	1	3	300	1	0
317	1	4	200	1	0
317	1	2	400	1	1
317	1	2	300	1	1
317	1	4	300	1	0
317	1	3	300	1	1
317	1	3	200	1	0
317	1	3	200	1	0
317	1	2	300	1	1
317	1	2	400	1	1
317	1	4	300	1	0
317	1	2	300	0	0
317	1	2	400	0	0
317	1	3	300	0	1
317	1	3	400	0	1
317	1	2	300	0	0
317	1	4	300	0	1
317	1	2	400	0	0
317	1	4	400	0	1
317	1	2	400	0	0
317	1	3	300	0	1
317	1	3	400	0	1
317	1	3	400	0	1
317	1	2	200	0	0
317	1	2	200	0	0
317	1	3	300	0	1
317	1	2	200	0	0
317	1	4	300	0	1
317	1	3	200	0	1
317	1	4	200	0	1
317	1	4	200	0	1
317	1	4	400	0	1
317	1	4	300	0	1
317	1	3	200	0	1
317	1	4	200	0	1
317	1	2	300	0	0
317	1	3	200	0	1
317	1	4	400	0	1
316	1	2	400	1	1
316	1	2	300	1	1
316	1	4	300	1	0
316	1	3	400	1	1
316	1	4	300	1	0
316	1	2	400	1	1
316	1	3	300	1	1
316	1	4	400	1	1
316	1	3	200	1	0
316	1	4	400	1	1
316	1	2	200	1	0
316	1	2	400	1	1
316	1	4	200	1	0
316	1	3	200	1	0
316	1	3	300	1	0
316	1	2	200	1	0
316	1	3	400	1	1
316	1	4	400	1	0
316	1	4	300	1	0
316	1	2	300	1	1
316	1	2	200	1	0
316	1	4	200	1	0
316	1	3	300	1	0
316	1	3	400	1	1
316	1	2	300	1	1
316	1	3	200	1	0
316	1	4	200	1	0
316	1	3	200	0	1
316	1	4	300	0	1
316	1	4	200	0	1
316	1	4	400	0	1
316	1	2	400	0	0
316	1	2	300	0	0
316	1	4	400	0	1
316	1	4	200	0	1
316	1	2	200	0	1
316	1	2	200	0	1
316	1	4	300	0	1
316	1	3	400	0	1
316	1	2	300	0	0
316	1	2	200	0	1
316	1	4	300	0	1
316	1	3	200	0	1
316	1	3	300	0	1
316	1	3	300	0	1
316	1	3	400	0	1
316	1	2	400	0	0
316	1	4	200	0	1
316	1	2	300	0	1
316	1	3	200	0	1
316	1	3	400	0	1
316	1	3	300	0	1
316	1	2	400	0	1
316	1	4	400	0	1
315	1	4	400	1	1
315	1	4	200	1	0
315	1	2	200	1	1
315	1	4	400	1	1
315	1	3	200	1	0
315	1	3	400	1	1
315	1	2	300	1	1
315	1	2	300	1	1
315	1	2	200	1	0
315	1	2	400	1	1
315	1	4	300	1	0
315	1	3	300	1	1
315	1	3	400	1	1
315	1	3	300	1	1
315	1	3	200	1	0
315	1	3	200	1	0
315	1	3	400	1	1
315	1	2	400	1	1
315	1	2	300	1	1
315	1	2	400	1	1
315	1	3	300	1	0
315	1	4	400	1	1
315	1	2	200	1	0
315	1	4	200	1	0
315	1	4	200	1	0
315	1	4	300	1	0
315	1	4	300	1	0
315	1	3	300	0	1
315	1	4	400	0	1
315	1	3	400	0	0
315	1	2	300	0	0
315	1	2	300	0	0
315	1	4	200	0	1
315	1	3	400	0	0
315	1	3	300	0	1
315	1	2	200	0	0
315	1	4	300	0	1
315	1	2	400	0	0
315	1	3	200	0	1
315	1	2	200	0	0
315	1	4	200	0	1
315	1	2	200	0	1
315	1	4	200	0	1
315	1	4	300	0	1
315	1	2	400	0	0
315	1	3	200	0	1
315	1	2	300	0	0
315	1	4	400	0	0
315	1	4	300	0	1
315	1	3	400	0	0
315	1	3	200	0	1
315	1	4	400	0	0
315	1	3	300	0	1
315	1	2	400	0	0
314	1	4	300	1	1
314	1	3	400	1	1
314	1	4	400	1	0
314	1	4	300	1	1
314	1	4	400	1	1
314	1	2	200	1	1
314	1	3	200	1	1
314	1	4	200	1	1
314	1	4	400	1	1
314	1	3	400	1	1
314	1	3	300	1	1
314	1	4	200	1	1
314	1	3	300	1	1
314	1	2	400	1	1
314	1	3	400	1	1
314	1	2	200	1	1
314	1	3	200	1	1
314	1	3	300	1	1
314	1	3	200	1	0
314	1	2	200	1	1
314	1	2	400	1	1
314	1	2	300	1	1
314	1	4	200	1	0
314	1	4	300	1	1
314	1	2	400	1	1
314	1	2	300	1	1
314	1	2	300	1	1
314	1	4	400	0	1
314	1	3	200	0	1
314	1	4	300	0	1
314	1	2	200	0	0
314	1	2	400	0	0
314	1	2	300	0	0
314	1	3	300	0	1
314	1	2	300	0	0
314	1	2	400	0	0
314	1	3	400	0	1
314	1	2	300	0	0
314	1	4	400	0	1
314	1	4	200	0	1
314	1	2	200	0	0
314	1	2	200	0	0
314	1	4	400	0	1
314	1	2	400	0	0
314	1	4	300	0	1
314	1	3	400	0	1
314	1	3	200	0	0
314	1	4	200	0	1
314	1	3	300	0	1
314	1	3	400	0	1
314	1	3	300	0	1
314	1	4	300	0	1
314	1	3	200	0	1
314	1	4	200	0	1
313	1	4	400	1	1
313	1	2	300	1	0
313	1	2	400	1	1
313	1	2	300	1	0
313	1	4	200	1	0
313	1	3	200	1	1
313	1	4	300	1	1
313	1	2	400	1	1
313	1	3	300	1	1
313	1	4	400	1	1
313	1	2	200	1	1
313	1	3	300	1	1
313	1	4	200	1	0
313	1	3	300	1	1
313	1	3	400	1	1
313	1	3	400	1	1
313	1	4	300	1	0
313	1	3	200	1	0
313	1	2	400	1	1
313	1	2	200	1	1
313	1	4	200	1	0
313	1	3	200	1	0
313	1	2	200	1	1
313	1	3	400	1	1
313	1	2	300	1	1
313	1	4	400	1	0
313	1	4	300	1	1
313	1	3	200	0	1
313	1	2	200	0	0
313	1	3	200	0	1
313	1	2	300	0	0
313	1	2	200	0	0
313	1	4	400	0	1
313	1	4	300	0	1
313	1	4	300	0	1
313	1	2	400	0	0
313	1	4	200	0	1
313	1	2	400	0	0
313	1	4	400	0	1
313	1	2	300	0	0
313	1	3	400	0	1
313	1	2	200	0	0
313	1	3	300	0	0
313	1	3	400	0	1
313	1	3	400	0	0
313	1	4	300	0	1
313	1	4	200	0	1
313	1	4	200	0	1
313	1	3	300	0	0
313	1	3	200	0	1
313	1	4	400	0	0
313	1	2	300	0	0
313	1	2	400	0	0
313	1	3	300	0	1
312	1	3	400	1	1
312	1	2	200	1	0
312	1	4	300	1	1
312	1	2	200	1	0
312	1	4	400	1	1
312	1	2	300	1	1
312	1	3	200	1	0
312	1	2	200	1	0
312	1	3	200	1	1
312	1	3	400	1	1
312	1	4	400	1	1
312	1	2	400	1	1
312	1	2	300	1	1
312	1	4	200	1	0
312	1	3	300	1	1
312	1	2	400	1	1
312	1	4	200	1	0
312	1	3	300	1	1
312	1	3	300	1	1
312	1	2	300	1	1
312	1	3	400	1	1
312	1	2	400	1	1
312	1	3	200	1	0
312	1	4	400	1	1
312	1	4	200	1	1
312	1	4	300	1	1
312	1	4	300	1	0
312	1	3	200	0	0
312	1	2	400	0	1
312	1	2	400	0	1
312	1	4	200	0	1
312	1	3	400	0	1
312	1	4	300	0	1
312	1	2	300	0	1
312	1	3	400	0	1
312	1	2	200	0	0
312	1	4	200	0	1
312	1	4	200	0	1
312	1	3	200	0	1
312	1	4	300	0	1
312	1	2	200	0	1
312	1	3	400	0	1
312	1	2	300	0	1
312	1	2	200	0	1
312	1	4	300	0	1
312	1	2	400	0	1
312	1	3	300	0	1
312	1	3	300	0	1
312	1	4	400	0	1
312	1	3	300	0	1
312	1	2	300	0	1
312	1	4	400	0	1
312	1	3	200	0	1
312	1	4	400	0	1
311	1	4	300	1	1
311	1	4	300	1	1
311	1	2	200	1	0
311	1	4	200	1	0
311	1	3	200	1	0
311	1	2	300	1	1
311	1	2	400	1	1
311	1	2	400	1	1
311	1	2	300	1	1
311	1	3	200	1	0
311	1	3	300	1	0
311	1	3	400	1	1
311	1	4	300	1	0
311	1	2	400	1	1
311	1	3	200	1	0
311	1	3	300	1	0
311	1	3	400	1	0
311	1	4	200	1	0
311	1	4	400	1	0
311	1	3	400	1	0
311	1	4	400	1	0
311	1	3	300	1	0
311	1	4	400	1	0
311	1	2	300	1	1
311	1	4	200	1	0
311	1	2	200	1	0
311	1	2	200	1	0
311	1	4	200	0	1
311	1	3	400	0	1
311	1	2	300	0	0
311	1	4	400	0	1
311	1	2	300	0	0
311	1	4	300	0	1
311	1	2	200	0	0
311	1	2	200	0	0
311	1	4	200	0	1
311	1	3	300	0	1
311	1	4	200	0	1
311	1	2	400	0	0
311	1	4	400	0	1
311	1	4	300	0	1
311	1	3	200	0	1
311	1	2	300	0	0
311	1	3	400	0	0
311	1	2	400	0	0
311	1	2	200	0	0
311	1	4	300	0	1
311	1	3	300	0	0
311	1	3	200	0	1
311	1	4	400	0	1
311	1	2	400	0	0
311	1	3	200	0	1
311	1	3	400	0	0
311	1	3	300	0	1
310	1	3	400	1	1
310	1	3	200	1	0
310	1	2	300	1	1
310	1	4	400	1	0
310	1	2	200	1	1
310	1	4	200	1	0
310	1	4	400	1	0
310	1	2	400	1	1
310	1	2	400	1	1
310	1	2	300	1	1
310	1	4	200	1	0
310	1	4	300	1	0
310	1	2	300	1	1
310	1	3	400	1	1
310	1	2	200	1	1
310	1	3	300	1	1
310	1	3	200	1	0
310	1	2	200	1	1
310	1	3	300	1	1
310	1	4	300	1	0
310	1	4	400	1	0
310	1	4	200	1	0
310	1	4	300	1	0
310	1	3	200	1	0
310	1	2	400	1	1
310	1	3	300	1	0
310	1	3	400	1	1
310	1	4	400	0	1
310	1	2	200	0	1
310	1	4	300	0	1
310	1	4	400	0	1
310	1	2	400	0	0
310	1	3	400	0	1
310	1	3	200	0	1
310	1	4	300	0	1
310	1	4	400	0	1
310	1	2	200	0	1
310	1	4	200	0	1
310	1	3	300	0	1
310	1	4	300	0	1
310	1	2	300	0	0
310	1	2	200	0	0
310	1	3	400	0	1
310	1	3	200	0	1
310	1	2	300	0	1
310	1	3	300	0	1
310	1	4	200	0	1
310	1	3	300	0	1
310	1	4	200	0	1
310	1	2	400	0	0
310	1	3	400	0	1
310	1	2	300	0	0
310	1	3	200	0	1
310	1	2	400	0	0
309	1	3	200	1	0
309	1	4	400	1	1
309	1	4	200	1	1
309	1	2	300	1	1
309	1	2	400	1	1
309	1	4	200	1	0
309	1	4	400	1	0
309	1	3	400	1	1
309	1	4	400	1	1
309	1	2	200	1	1
309	1	4	200	1	0
309	1	3	200	1	1
309	1	3	300	1	1
309	1	3	300	1	1
309	1	4	300	1	0
309	1	2	400	1	1
309	1	4	300	1	0
309	1	3	400	1	0
309	1	4	300	1	0
309	1	2	300	1	1
309	1	3	200	1	0
309	1	2	200	1	0
309	1	3	300	1	0
309	1	2	200	1	0
309	1	2	400	1	1
309	1	3	400	1	1
309	1	2	300	1	1
309	1	2	200	0	0
309	1	3	200	0	1
309	1	4	300	0	1
309	1	4	400	0	0
309	1	2	200	0	0
309	1	2	300	0	0
309	1	3	300	0	1
309	1	4	400	0	0
309	1	4	300	0	1
309	1	3	300	0	0
309	1	2	300	0	1
309	1	3	200	0	1
309	1	2	200	0	0
309	1	4	200	0	1
309	1	4	200	0	1
309	1	3	400	0	0
309	1	3	300	0	0
309	1	2	400	0	0
309	1	2	400	0	0
309	1	4	300	0	1
309	1	3	200	0	1
309	1	4	400	0	1
309	1	3	400	0	0
309	1	3	400	0	0
309	1	2	400	0	0
309	1	2	300	0	0
309	1	4	200	0	1
308	1	2	400	1	1
308	1	4	300	1	1
308	1	4	400	1	0
308	1	4	300	1	1
308	1	3	300	1	1
308	1	3	200	1	0
308	1	3	400	1	1
308	1	4	200	1	0
308	1	4	400	1	1
308	1	2	200	1	0
308	1	3	400	1	1
308	1	2	300	1	1
308	1	2	300	1	1
308	1	3	200	1	0
308	1	4	200	1	0
308	1	2	400	1	1
308	1	2	400	1	1
308	1	2	300	1	1
308	1	3	400	1	1
308	1	2	200	1	0
308	1	4	300	1	1
308	1	3	300	1	1
308	1	3	200	1	0
308	1	2	200	1	0
308	1	4	400	1	1
308	1	4	200	1	0
308	1	3	300	1	1
308	1	4	400	0	1
308	1	3	200	0	0
308	1	2	300	0	1
308	1	4	200	0	1
308	1	2	400	0	0
308	1	4	400	0	0
308	1	3	300	0	0
308	1	3	200	0	0
308	1	4	300	0	0
308	1	2	300	0	1
308	1	4	300	0	0
308	1	3	400	0	0
308	1	4	200	0	1
308	1	2	300	0	0
308	1	2	400	0	0
308	1	4	200	0	1
308	1	3	200	0	0
308	1	2	400	0	0
308	1	2	200	0	1
308	1	4	300	0	1
308	1	3	400	0	1
308	1	4	400	0	1
308	1	2	200	0	1
308	1	2	200	0	1
308	1	3	400	0	1
308	1	3	300	0	1
308	1	3	300	0	1
307	1	4	300	1	0
307	1	2	400	1	1
307	1	3	200	1	1
307	1	2	400	1	0
307	1	4	300	1	0
307	1	2	200	1	1
307	1	2	200	1	0
307	1	3	300	1	0
307	1	2	300	1	1
307	1	2	400	1	1
307	1	3	200	1	0
307	1	2	200	1	0
307	1	3	400	1	1
307	1	4	200	1	0
307	1	4	200	1	0
307	1	2	300	1	0
307	1	2	300	1	1
307	1	3	300	1	0
307	1	4	300	1	0
307	1	4	200	1	0
307	1	4	400	1	0
307	1	3	200	1	0
307	1	4	400	1	0
307	1	3	300	1	0
307	1	3	400	1	1
307	1	4	400	1	1
307	1	3	400	1	1
307	1	3	200	0	1
307	1	2	300	0	0
307	1	4	400	0	1
307	1	3	400	0	1
307	1	2	200	0	1
307	1	4	300	0	1
307	1	2	200	0	1
307	1	4	300	0	1
307	1	2	400	0	0
307	1	3	300	0	0
307	1	4	400	0	1
307	1	3	200	0	1
307	1	3	400	0	0
307	1	3	300	0	1
307	1	2	300	0	1
307	1	3	200	0	1
307	1	3	300	0	1
307	1	4	300	0	1
307	1	4	400	0	1
307	1	3	400	0	0
307	1	2	400	0	0
307	1	2	400	0	0
307	1	4	200	0	1
307	1	4	200	0	1
307	1	2	300	0	0
307	1	4	200	0	1
307	1	2	200	0	1
306	1	4	300	1	1
306	1	2	400	1	1
306	1	4	200	1	0
306	1	3	400	1	1
306	1	3	200	1	0
306	1	4	300	1	1
306	1	4	300	1	1
306	1	2	300	1	1
306	1	2	200	1	1
306	1	2	200	1	1
306	1	4	200	1	1
306	1	2	300	1	1
306	1	4	400	1	0
306	1	3	200	1	1
306	1	3	400	1	0
306	1	2	200	1	0
306	1	3	300	1	0
306	1	3	200	1	1
306	1	3	300	1	1
306	1	2	400	1	0
306	1	2	400	1	1
306	1	4	200	1	0
306	1	3	300	1	1
306	1	2	300	1	1
306	1	4	400	1	1
306	1	3	400	1	0
306	1	4	400	1	1
306	1	2	200	0	1
306	1	3	300	0	1
306	1	2	300	0	1
306	1	3	300	0	0
306	1	2	200	0	0
306	1	3	200	0	1
306	1	3	400	0	1
306	1	4	300	0	1
306	1	4	400	0	0
306	1	3	200	0	1
306	1	2	400	0	0
306	1	4	200	0	1
306	1	2	200	0	0
306	1	4	300	0	1
306	1	2	400	0	1
306	1	3	300	0	1
306	1	4	400	0	1
306	1	4	300	0	1
306	1	4	200	0	1
306	1	4	400	0	0
306	1	3	400	0	1
306	1	2	400	0	0
306	1	4	200	0	1
306	1	2	300	0	0
306	1	2	300	0	0
306	1	3	200	0	1
306	1	3	400	0	1
305	1	4	300	1	0
305	1	2	400	1	1
305	1	2	200	1	0
305	1	2	400	1	1
305	1	2	200	1	0
305	1	2	300	1	1
305	1	4	200	1	0
305	1	4	300	1	0
305	1	3	200	1	0
305	1	3	400	1	1
305	1	3	400	1	1
305	1	3	300	1	0
305	1	2	200	1	1
305	1	4	200	1	0
305	1	3	400	1	1
305	1	2	300	1	1
305	1	2	300	1	1
305	1	3	200	1	0
305	1	4	400	1	0
305	1	3	300	1	0
305	1	4	400	1	1
305	1	4	200	1	0
305	1	3	300	1	0
305	1	2	400	1	1
305	1	4	300	1	0
305	1	3	200	1	0
305	1	4	400	1	0
305	1	4	400	0	1
305	1	3	200	0	1
305	1	2	300	0	0
305	1	4	400	0	1
305	1	4	200	0	1
305	1	3	200	0	1
305	1	3	300	0	1
305	1	2	200	0	0
305	1	4	300	0	1
305	1	3	400	0	1
305	1	2	300	0	0
305	1	3	300	0	0
305	1	4	200	0	1
305	1	3	300	0	1
305	1	3	400	0	1
305	1	2	300	0	0
305	1	4	300	0	1
305	1	3	400	0	1
305	1	4	300	0	1
305	1	4	200	0	1
305	1	2	400	0	0
305	1	2	200	0	0
305	1	4	400	0	1
305	1	2	200	0	0
305	1	3	200	0	1
305	1	2	400	0	0
305	1	2	400	0	0
304	1	2	200	1	0
304	1	4	400	1	0
304	1	4	400	1	0
304	1	4	300	1	0
304	1	4	300	1	0
304	1	3	300	1	0
304	1	4	200	1	0
304	1	4	200	1	0
304	1	3	200	1	0
304	1	3	400	1	0
304	1	3	400	1	0
304	1	2	200	1	0
304	1	4	200	1	0
304	1	3	400	1	0
304	1	4	400	1	0
304	1	2	300	1	1
304	1	3	200	1	0
304	1	2	400	1	1
304	1	2	200	1	1
304	1	3	300	1	0
304	1	3	300	1	0
304	1	2	400	1	1
304	1	2	400	1	1
304	1	3	200	1	0
304	1	2	300	1	1
304	1	4	300	1	0
304	1	2	300	1	1
304	1	2	300	0	0
304	1	4	400	0	0
304	1	3	400	0	0
304	1	4	300	0	1
304	1	2	200	0	1
304	1	3	400	0	1
304	1	2	300	0	1
304	1	2	200	0	0
304	1	4	300	0	0
304	1	3	300	0	0
304	1	2	200	0	1
304	1	2	400	0	0
304	1	3	200	0	1
304	1	4	400	0	1
304	1	4	300	0	1
304	1	4	200	0	1
304	1	4	400	0	1
304	1	3	200	0	0
304	1	2	300	0	1
304	1	2	400	0	0
304	1	4	200	0	1
304	1	3	400	0	1
304	1	3	200	0	0
304	1	3	300	0	0
304	1	2	400	0	0
304	1	4	200	0	0
304	1	3	300	0	1
303	1	4	300	1	0
303	1	3	200	1	0
303	1	2	200	1	1
303	1	2	400	1	1
303	1	2	200	1	1
303	1	3	200	1	0
303	1	3	200	1	0
303	1	3	300	1	0
303	1	3	400	1	1
303	1	2	300	1	1
303	1	4	400	1	0
303	1	4	200	1	0
303	1	4	200	1	0
303	1	4	300	1	0
303	1	4	400	1	0
303	1	3	400	1	1
303	1	4	300	1	0
303	1	2	400	1	1
303	1	2	400	1	1
303	1	3	400	1	1
303	1	2	200	1	0
303	1	3	300	1	1
303	1	3	300	1	1
303	1	4	400	1	1
303	1	2	300	1	1
303	1	2	300	1	1
303	1	4	200	1	0
303	1	3	300	0	1
303	1	4	200	0	1
303	1	3	400	0	0
303	1	2	200	0	1
303	1	3	200	0	1
303	1	2	200	0	1
303	1	2	300	0	0
303	1	4	300	0	1
303	1	3	400	0	1
303	1	4	200	0	1
303	1	4	400	0	1
303	1	2	200	0	1
303	1	4	300	0	1
303	1	4	300	0	1
303	1	2	300	0	0
303	1	3	300	0	1
303	1	4	200	0	1
303	1	4	400	0	1
303	1	2	300	0	0
303	1	4	400	0	1
303	1	3	200	0	1
303	1	2	400	0	0
303	1	2	400	0	0
303	1	2	400	0	0
303	1	3	200	0	1
303	1	3	400	0	1
303	1	3	300	0	1
302	1	3	300	1	1
302	1	2	400	1	1
302	1	3	200	1	0
302	1	3	200	1	1
302	1	4	200	1	0
302	1	2	300	1	1
302	1	3	400	1	1
302	1	4	300	1	1
302	1	4	300	1	0
302	1	2	300	1	1
302	1	3	400	1	1
302	1	3	300	1	1
302	1	4	200	1	0
302	1	4	400	1	1
302	1	2	200	1	1
302	1	4	400	1	0
302	1	3	400	1	1
302	1	2	400	1	1
302	1	4	200	1	0
302	1	4	300	1	0
302	1	4	400	1	1
302	1	2	200	1	1
302	1	3	300	1	1
302	1	3	200	1	0
302	1	2	200	1	1
302	1	2	300	1	1
302	1	2	400	1	1
302	1	4	200	0	1
302	1	4	300	0	1
302	1	3	400	0	0
302	1	3	200	0	1
302	1	4	300	0	1
302	1	4	400	0	1
302	1	2	200	0	0
302	1	4	400	0	1
302	1	2	200	0	1
302	1	3	400	0	1
302	1	4	200	0	1
302	1	3	200	0	1
302	1	3	300	0	1
302	1	2	200	0	1
302	1	2	300	0	0
302	1	3	200	0	1
302	1	2	300	0	0
302	1	2	300	0	0
302	1	4	300	0	1
302	1	2	400	0	0
302	1	3	300	0	1
302	1	3	400	0	0
302	1	4	200	0	1
302	1	3	300	0	1
302	1	2	400	0	0
302	1	2	400	0	0
302	1	4	400	0	0
301	1	3	400	1	1
301	1	2	300	1	0
301	1	4	200	1	0
301	1	2	200	1	1
301	1	4	300	1	1
301	1	3	300	1	1
301	1	3	200	1	0
301	1	4	200	1	0
301	1	2	300	1	0
301	1	2	200	1	0
301	1	2	400	1	1
301	1	3	400	1	1
301	1	3	200	1	0
301	1	2	200	1	0
301	1	3	300	1	0
301	1	4	300	1	0
301	1	4	400	1	0
301	1	4	400	1	1
301	1	4	300	1	0
301	1	4	200	1	0
301	1	2	300	1	1
301	1	3	300	1	0
301	1	2	400	1	1
301	1	3	200	1	0
301	1	4	400	1	0
301	1	2	400	1	1
301	1	3	400	1	1
301	1	3	200	0	1
301	1	2	400	0	0
301	1	4	300	0	1
301	1	3	200	0	1
301	1	4	200	0	1
301	1	3	200	0	1
301	1	2	400	0	0
301	1	3	400	0	1
301	1	3	300	0	1
301	1	4	300	0	1
301	1	4	200	0	1
301	1	3	400	0	1
301	1	2	200	0	1
301	1	3	300	0	1
301	1	4	400	0	1
301	1	2	300	0	0
301	1	2	300	0	1
301	1	2	400	0	0
301	1	4	300	0	1
301	1	2	200	0	1
301	1	2	200	0	1
301	1	4	400	0	1
301	1	3	400	0	0
301	1	2	300	0	0
301	1	4	400	0	1
301	1	3	300	0	1
301	1	4	200	0	1
223	1	2	200	1	1
223	1	4	200	1	0
223	1	4	300	1	1
223	1	3	400	1	1
223	1	4	300	1	1
223	1	3	400	1	1
223	1	3	200	1	1
223	1	3	300	1	1
223	1	2	400	1	1
223	1	4	400	1	1
223	1	4	400	1	1
223	1	2	400	1	1
223	1	3	300	1	1
223	1	2	300	1	1
223	1	3	300	1	1
223	1	3	400	1	1
223	1	2	200	1	1
223	1	2	400	1	1
223	1	2	200	1	1
223	1	3	200	1	1
223	1	4	200	1	0
223	1	3	200	1	0
223	1	2	300	1	1
223	1	4	200	1	0
223	1	4	300	1	1
223	1	2	300	1	1
223	1	4	400	1	1
223	1	3	200	0	1
223	1	2	400	0	0
223	1	3	200	0	1
223	1	4	400	0	0
223	1	3	400	0	1
223	1	2	300	0	0
223	1	3	300	0	1
223	1	4	300	0	1
223	1	3	400	0	1
223	1	2	200	0	0
223	1	4	300	0	1
223	1	4	200	0	1
223	1	4	400	0	1
223	1	3	300	0	1
223	1	2	200	0	0
223	1	2	200	0	0
223	1	3	200	0	1
223	1	2	300	0	1
223	1	4	300	0	1
223	1	2	300	0	0
223	1	4	400	0	1
223	1	3	400	0	1
223	1	3	300	0	1
223	1	4	200	0	1
223	1	2	400	0	0
223	1	2	400	0	0
223	1	4	200	0	1
222	1	3	300	1	1
222	1	2	300	1	1
222	1	4	200	1	0
222	1	4	400	1	1
222	1	4	300	1	0
222	1	2	300	1	1
222	1	3	200	1	0
222	1	2	300	1	1
222	1	3	200	1	0
222	1	2	400	1	1
222	1	4	400	1	0
222	1	3	200	1	0
222	1	4	200	1	0
222	1	2	200	1	1
222	1	4	300	1	0
222	1	2	200	1	0
222	1	3	400	1	1
222	1	2	400	1	1
222	1	3	300	1	0
222	1	4	300	1	0
222	1	4	400	1	1
222	1	3	400	1	1
222	1	3	400	1	1
222	1	4	200	1	0
222	1	3	300	1	0
222	1	2	200	1	0
222	1	2	400	1	1
222	1	4	300	0	1
222	1	2	400	0	0
222	1	2	200	0	0
222	1	2	300	0	1
222	1	3	300	0	0
222	1	2	200	0	0
222	1	3	200	0	1
222	1	3	400	0	1
222	1	2	400	0	0
222	1	3	200	0	1
222	1	4	400	0	0
222	1	4	300	0	1
222	1	4	300	0	1
222	1	4	200	0	1
222	1	4	200	0	1
222	1	2	300	0	0
222	1	3	300	0	0
222	1	4	200	0	1
222	1	2	200	0	0
222	1	3	200	0	1
222	1	2	400	0	0
222	1	3	300	0	0
222	1	2	300	0	0
222	1	4	400	0	0
222	1	4	400	0	0
222	1	3	400	0	0
222	1	3	400	0	0
221	1	4	400	1	1
221	1	2	300	1	1
221	1	4	200	1	0
221	1	4	400	1	0
221	1	4	300	1	0
221	1	2	200	1	1
221	1	4	200	1	0
221	1	3	400	1	1
221	1	3	400	1	1
221	1	3	300	1	1
221	1	3	300	1	1
221	1	4	200	1	0
221	1	2	200	1	1
221	1	2	300	1	1
221	1	4	400	1	1
221	1	3	200	1	0
221	1	2	400	1	1
221	1	3	200	1	0
221	1	2	400	1	1
221	1	2	400	1	1
221	1	4	300	1	0
221	1	3	400	1	1
221	1	2	300	1	1
221	1	3	200	1	0
221	1	2	200	1	1
221	1	3	300	1	1
221	1	4	300	1	0
221	1	2	400	0	0
221	1	4	200	0	1
221	1	4	200	0	1
221	1	3	400	0	0
221	1	2	300	0	0
221	1	4	300	0	1
221	1	4	400	0	0
221	1	3	200	0	1
221	1	2	300	0	0
221	1	4	300	0	1
221	1	2	400	0	0
221	1	3	200	0	0
221	1	4	400	0	1
221	1	3	300	0	0
221	1	3	400	0	0
221	1	4	200	0	1
221	1	4	300	0	1
221	1	3	300	0	0
221	1	2	300	0	0
221	1	2	200	0	0
221	1	2	400	0	0
221	1	2	200	0	0
221	1	4	400	0	0
221	1	3	300	0	0
221	1	2	200	0	1
221	1	3	400	0	1
221	1	3	200	0	1
220	0	2	200	1	1
220	0	3	300	1	1
220	0	3	200	1	1
220	0	3	300	1	1
220	0	2	300	1	1
220	0	3	400	1	1
220	0	2	300	1	1
220	0	4	400	1	0
220	0	4	200	1	0
220	0	4	300	1	0
220	0	2	400	1	1
220	0	2	400	1	1
220	0	2	400	1	1
220	0	3	200	1	1
220	0	2	300	1	1
220	0	3	400	1	1
220	0	3	300	1	1
220	0	2	200	1	1
220	0	4	200	1	0
220	0	4	300	1	0
220	0	4	400	1	0
220	0	3	200	1	1
220	0	2	200	1	1
220	0	4	400	1	0
220	0	3	400	1	1
220	0	4	200	1	0
220	0	4	300	1	0
220	0	3	300	0	1
220	0	2	200	0	0
220	0	4	200	0	1
220	0	2	300	0	0
220	0	4	300	0	1
220	0	3	400	0	1
220	0	4	200	0	1
220	0	4	400	0	1
220	0	3	400	0	1
220	0	3	200	0	1
220	0	2	400	0	0
220	0	4	300	0	1
220	0	2	400	0	0
220	0	2	300	0	1
220	0	4	200	0	1
220	0	2	200	0	1
220	0	4	300	0	1
220	0	3	200	0	1
220	0	3	300	0	1
220	0	2	400	0	0
220	0	2	200	0	1
220	0	3	400	0	1
220	0	3	300	0	1
220	0	2	300	0	1
220	0	4	400	0	1
220	0	4	400	0	1
220	0	3	200	0	1
219	1	4	400	1	1
219	1	3	400	1	1
219	1	3	300	1	1
219	1	2	400	1	1
219	1	3	300	1	1
219	1	2	300	1	1
219	1	3	200	1	1
219	1	3	400	1	1
219	1	3	200	1	1
219	1	3	400	1	1
219	1	4	200	1	1
219	1	3	300	1	1
219	1	4	300	1	1
219	1	2	200	1	1
219	1	4	200	1	0
219	1	2	200	1	0
219	1	4	300	1	1
219	1	4	400	1	1
219	1	2	400	1	1
219	1	4	300	1	1
219	1	2	300	1	0
219	1	2	400	1	1
219	1	4	200	1	0
219	1	3	200	1	1
219	1	4	400	1	1
219	1	2	200	1	0
219	1	2	300	1	1
219	1	3	400	0	1
219	1	2	400	0	1
219	1	2	200	0	0
219	1	3	300	0	0
219	1	3	200	0	1
219	1	4	200	0	1
219	1	4	400	0	0
219	1	4	300	0	0
219	1	3	400	0	1
219	1	4	400	0	0
219	1	3	300	0	0
219	1	3	300	0	1
219	1	2	200	0	0
219	1	2	300	0	1
219	1	4	300	0	1
219	1	4	300	0	1
219	1	2	300	0	1
219	1	2	400	0	1
219	1	3	200	0	1
219	1	3	200	0	1
219	1	4	400	0	1
219	1	2	200	0	1
219	1	3	400	0	1
219	1	2	400	0	0
219	1	4	200	0	0
219	1	2	300	0	1
219	1	4	200	0	0
218	1	3	200	1	1
218	1	2	300	1	1
218	1	2	200	1	0
218	1	3	200	1	0
218	1	3	400	1	1
218	1	3	200	1	0
218	1	3	300	1	1
218	1	4	400	1	1
218	1	2	200	1	0
218	1	4	300	1	0
218	1	3	300	1	1
218	1	4	400	1	1
218	1	4	300	1	0
218	1	2	200	1	0
218	1	2	300	1	1
218	1	2	400	1	1
218	1	2	300	1	1
218	1	3	400	1	1
218	1	2	400	1	1
218	1	4	200	1	0
218	1	2	400	1	1
218	1	3	400	1	1
218	1	4	400	1	0
218	1	4	200	1	0
218	1	4	200	1	0
218	1	3	300	1	0
218	1	4	300	1	0
218	1	3	200	0	1
218	1	4	200	0	1
218	1	4	300	0	1
218	1	3	300	0	0
218	1	2	300	0	0
218	1	3	400	0	0
218	1	2	200	0	1
218	1	2	400	0	0
218	1	4	200	0	1
218	1	2	300	0	0
218	1	2	200	0	1
218	1	3	300	0	1
218	1	4	400	0	1
218	1	4	400	0	1
218	1	2	300	0	0
218	1	2	400	0	0
218	1	3	400	0	1
218	1	3	200	0	1
218	1	4	300	0	1
218	1	3	200	0	1
218	1	3	400	0	1
218	1	3	300	0	1
218	1	2	200	0	0
218	1	4	400	0	1
218	1	4	200	0	1
218	1	4	300	0	1
218	1	2	400	0	0
216	1	3	400	1	1
216	1	2	200	1	0
216	1	4	300	1	1
216	1	2	200	1	0
216	1	4	400	1	1
216	1	2	300	1	1
216	1	3	200	1	0
216	1	2	200	1	0
216	1	3	200	1	1
216	1	3	400	1	1
216	1	4	400	1	1
216	1	2	400	1	1
216	1	2	300	1	1
216	1	4	200	1	0
216	1	3	300	1	1
216	1	2	400	1	1
216	1	4	200	1	0
216	1	3	300	1	1
216	1	3	300	1	1
216	1	2	300	1	1
216	1	3	400	1	1
216	1	2	400	1	1
216	1	3	200	1	1
216	1	4	400	1	1
216	1	4	200	1	1
216	1	4	300	1	1
216	1	4	300	1	1
216	1	3	200	0	0
216	1	2	400	0	1
216	1	2	400	0	1
216	1	4	200	0	1
216	1	3	400	0	1
216	1	4	300	0	1
216	1	2	300	0	1
216	1	3	400	0	1
216	1	2	200	0	0
216	1	4	200	0	1
216	1	4	200	0	1
216	1	3	200	0	1
216	1	4	300	0	1
216	1	2	200	0	1
216	1	3	400	0	1
216	1	2	300	0	1
216	1	2	200	0	1
216	1	4	300	0	1
216	1	2	400	0	1
216	1	3	300	0	1
216	1	3	300	0	1
216	1	4	400	0	1
216	1	3	300	0	1
216	1	2	300	0	1
216	1	4	400	0	1
216	1	3	200	0	1
216	1	4	400	0	1
215	0	3	300	1	0
215	0	2	400	1	1
215	0	4	400	1	0
215	0	3	400	1	0
215	0	3	300	1	0
215	0	2	400	1	1
215	0	3	400	1	0
215	0	4	200	1	0
215	0	3	200	1	0
215	0	4	200	1	0
215	0	2	200	1	0
215	0	4	200	1	0
215	0	4	400	1	0
215	0	4	300	1	0
215	0	2	300	1	1
215	0	3	300	1	0
215	0	3	200	1	0
215	0	3	200	1	0
215	0	4	300	1	0
215	0	2	400	1	1
215	0	4	400	1	0
215	0	4	300	1	0
215	0	2	300	1	0
215	0	2	200	1	0
215	0	2	300	1	0
215	0	2	200	1	0
215	0	3	400	1	0
215	0	3	300	0	1
215	0	2	400	0	0
215	0	4	300	0	0
215	0	2	300	0	0
215	0	4	400	0	1
215	0	3	200	0	0
215	0	3	300	0	0
215	0	2	200	0	0
215	0	2	400	0	0
215	0	4	300	0	1
215	0	3	400	0	0
215	0	2	200	0	0
215	0	2	300	0	0
215	0	3	200	0	1
215	0	4	400	0	0
215	0	3	300	0	0
215	0	4	200	0	1
215	0	4	200	0	1
215	0	4	200	0	1
215	0	4	300	0	0
215	0	2	400	0	0
215	0	3	400	0	0
215	0	3	400	0	0
215	0	2	300	0	0
215	0	3	200	0	0
215	0	2	200	0	0
215	0	4	400	0	0
213	1	4	300	1	0
213	1	4	300	1	0
213	1	4	200	1	0
213	1	4	200	1	0
213	1	2	300	1	1
213	1	3	400	1	1
213	1	2	400	1	1
213	1	2	300	1	1
213	1	2	200	1	0
213	1	3	300	1	0
213	1	4	400	1	0
213	1	3	300	1	0
213	1	4	400	1	0
213	1	3	200	1	0
213	1	4	200	1	0
213	1	2	400	1	1
213	1	2	400	1	1
213	1	3	300	1	1
213	1	4	400	1	0
213	1	2	200	1	0
213	1	2	300	1	1
213	1	3	400	1	1
213	1	3	400	1	1
213	1	3	200	1	0
213	1	2	200	1	0
213	1	4	300	1	0
213	1	3	200	1	0
213	1	4	200	0	1
213	1	2	300	0	0
213	1	4	200	0	1
213	1	3	300	0	0
213	1	2	400	0	0
213	1	3	300	0	1
213	1	3	200	0	1
213	1	3	400	0	0
213	1	2	400	0	0
213	1	4	300	0	1
213	1	3	200	0	1
213	1	4	300	0	1
213	1	4	400	0	1
213	1	3	300	0	0
213	1	3	400	0	0
213	1	4	200	0	1
213	1	4	400	0	1
213	1	3	400	0	0
213	1	2	200	0	0
213	1	2	300	0	0
213	1	4	400	0	1
213	1	2	300	0	0
213	1	3	200	0	1
213	1	2	200	0	0
213	1	4	300	0	1
213	1	2	200	0	0
213	1	2	400	0	0
212	1	3	400	1	1
212	1	2	300	1	0
212	1	4	400	1	0
212	1	2	400	1	0
212	1	4	300	1	1
212	1	4	300	1	1
212	1	4	200	1	1
212	1	2	200	1	1
212	1	3	200	1	1
212	1	3	300	1	1
212	1	3	200	1	1
212	1	4	200	1	1
212	1	3	300	1	1
212	1	2	400	1	1
212	1	3	200	1	1
212	1	4	400	1	1
212	1	3	400	1	1
212	1	2	200	1	1
212	1	3	300	1	1
212	1	2	400	1	1
212	1	2	200	1	1
212	1	3	400	1	1
212	1	4	400	1	1
212	1	2	300	1	1
212	1	4	200	1	1
212	1	2	300	1	1
212	1	4	300	1	1
212	1	2	400	0	1
212	1	2	200	0	1
212	1	4	400	0	1
212	1	4	400	0	1
212	1	3	200	0	1
212	1	4	300	0	1
212	1	3	200	0	1
212	1	4	200	0	1
212	1	2	300	0	1
212	1	4	200	0	1
212	1	3	400	0	1
212	1	2	400	0	1
212	1	4	300	0	1
212	1	4	200	0	1
212	1	3	300	0	1
212	1	3	200	0	1
212	1	2	200	0	1
212	1	3	400	0	1
212	1	2	300	0	1
212	1	2	400	0	1
212	1	3	300	0	1
212	1	4	300	0	1
212	1	2	300	0	1
212	1	4	400	0	1
212	1	2	200	0	1
212	1	3	300	0	1
212	1	3	400	0	1
211	1	3	400	1	1
211	1	2	300	1	0
211	1	4	200	1	0
211	1	2	200	1	0
211	1	4	300	1	1
211	1	3	300	1	1
211	1	3	200	1	0
211	1	4	200	1	0
211	1	2	300	1	0
211	1	2	200	1	0
211	1	2	400	1	1
211	1	3	400	1	1
211	1	3	200	1	0
211	1	2	200	1	0
211	1	3	300	1	0
211	1	4	300	1	0
211	1	4	400	1	0
211	1	4	400	1	0
211	1	4	300	1	0
211	1	4	200	1	0
211	1	2	300	1	1
211	1	3	300	1	0
211	1	2	400	1	1
211	1	3	200	1	0
211	1	4	400	1	0
211	1	2	400	1	1
211	1	3	400	1	1
211	1	4	400	0	1
211	1	2	300	0	0
211	1	2	200	0	0
211	1	3	200	0	1
211	1	2	400	0	1
211	1	2	400	0	0
211	1	4	200	0	0
211	1	4	200	0	0
211	1	4	300	0	1
211	1	3	400	0	1
211	1	3	300	0	0
211	1	4	300	0	1
211	1	2	300	0	0
211	1	3	300	0	1
211	1	4	300	0	0
211	1	2	200	0	1
211	1	3	200	0	0
211	1	3	400	0	1
211	1	4	400	0	1
211	1	2	200	0	1
211	1	2	300	0	0
211	1	4	400	0	1
211	1	2	400	0	1
211	1	4	200	0	0
211	1	3	400	0	0
211	1	3	300	0	0
211	1	3	200	0	1
210	1	2	200	1	1
210	1	4	300	1	0
210	1	4	400	1	0
210	1	4	200	1	0
210	1	4	200	1	0
210	1	2	300	1	1
210	1	4	400	1	0
210	1	3	200	1	1
210	1	4	200	1	0
210	1	2	400	1	1
210	1	3	200	1	1
210	1	2	400	1	1
210	1	2	200	1	1
210	1	4	300	1	0
210	1	3	300	1	1
210	1	3	200	1	1
210	1	4	400	1	0
210	1	2	300	1	1
210	1	3	400	1	1
210	1	3	400	1	1
210	1	2	300	1	1
210	1	2	400	1	1
210	1	3	300	1	1
210	1	4	300	1	0
210	1	3	300	1	1
210	1	2	200	1	1
210	1	3	400	1	1
210	1	4	400	0	1
210	1	4	200	0	1
210	1	4	300	0	1
210	1	3	200	0	1
210	1	3	200	0	1
210	1	2	200	0	0
210	1	3	300	0	1
210	1	3	400	0	1
210	1	2	200	0	1
210	1	4	200	0	1
210	1	3	300	0	1
210	1	2	300	0	0
210	1	4	200	0	1
210	1	3	300	0	1
210	1	2	400	0	0
210	1	4	300	0	1
210	1	3	400	0	1
210	1	2	400	0	0
210	1	4	400	0	1
210	1	4	300	0	1
210	1	3	200	0	1
210	1	3	400	0	1
210	1	2	400	0	0
210	1	2	200	0	0
210	1	2	300	0	0
210	1	4	400	0	1
210	1	2	300	0	1
209	1	3	200	1	0
[truncated: 3,509 more rows]
